# Supplementary material for: Proteomic analysis of middle and late stages of bread wheat (Triticum aestivum L.) grain development
Source: Front Plant Sci. 2015 Sep 15;6:735. doi: 10.3389/fpls.2015.00735 (PMC4569854; doi:10.3389/fpls.2015.00735)
Supplement: Supplementary file 1 [file Table1.XLS]

## Sheet: Sheet1
R14026-4
No.	sample	target number	success or not (NCBI_Triticum)	success or not (NCBI_Viridiplantae)	success or not (uniprot)	No.	sample	target number	success or not (NCBI_Triticum)	success or not (NCBI_Viridiplantae)	success or not (uniprot)
1	5	E13	Y	-	-	66	90	I17	Y	-	-
2	6	E14	Y	-	-	67	91	I18	Y	-	-
3	7	E15	Y	-	-	68	92	I19	Y	-	-
4	8	E16	Y	-	-	69	93	I20	Y	-	-
5	10	E18	Y	-	-	70	94	I21	Y	-	-
6	11	E19	Y	-	-	71	95	I22	Y	-	-
7	12	E20	Y	-	-	72	97	J16	Y	-	-
8	13	E21	Y	-	-	73	99	J18	Y	-	-
9	14	E22	Y	-	-	74	100	J19	Y	-	-
10	15	E23	Y	-	-	75	101	J20	Y	-	-
11	18	F2	Y	-	-	76	103	J22	Y	-	-
12	19-1	F3	Y	-	-	77	104	J23	Y	-	-
13	21	F6	N	Y	-	78	105	J24	Y	-	-
14	22	F7	Y	-	-	79	106	K1	Y	-	-
15	23	F8	Y	-	-	80	107	K2	Y	-	-
16	24	F9	Y	-	-	81	108	K3	Y	-	-
17	25	F10	Y	-	-	82	109	K4	Y	-	-
18	26	F11	Y	-	-	83	110	K5	Y	-	-
19	27	F12	Y	-	-	84	111	K6	Y	-	-
20	28	F13	Y	-	-	85	112	K7	Y	-	-
21	29	F14	Y	-	-	86	113	K8	Y	-	-
22	30	G2	Y	-	-	87	114	K9	Y	-	-
23	31	G3	Y	-	-	88	115	K10	Y	-	-
24	32	G4	Y	-	-	89	117	K12	Y	-	-
25	33	G5	Y	-	-	90	118	K13	Y	-	-
26	35	G7	Y	-	-	91	119	K14	Y	-	-
27	37	G9	Y	-	-	92	120	K15	Y	-	-
28	39	G12	Y	-	-	93	121	K16	Y	-	-
29	40	G13	Y	-	-	94	122	K17	Y	-	-
30	41	G14	Y	-	-	95	123	K18	Y	-	-
31	42	G15	Y	-	-	96	124	K19	Y	-	-
32	43	G16	Y	-	-	97	125	K20	Y	-	-
33	46	G19	Y	-	-	98	126	K21	Y	-	-
34	47	G20	Y	-	-	99	127	K22	Y	-	-
35	48	G21	Y	-	-	100	128	K23	Y	-	-
36	49	G22	Y	-	-	101	129	K24	Y	-	-
37	50	G23	Y	-	-	102	130	L1	Y	-	-
38	53	H2	Y	-	-	103	132	L3	Y	-	-
39	54	H3	Y	-	-	104	133	L4	Y	-	-
40	55	H4	Y	-	-	105	134	L5	Y	-	-
41	56	H5	Y	-	-	106	135	L6	Y	-	-
42	57	H6	Y	-	-	107	136	L7	Y	-	-
43	58	H7	Y	-	-	108	138	L9	Y	-	-
44	60	H9	Y	-	-	109	139	L10	Y	-	-
45	61	H10	Y	-	-	110	140	L11	Y	-	-
46	62	H11	Y	-	-	111	141	L12	Y	-	-
47	63-1	H12	Y	-	-	112	142	L13	Y	-	-
48	63-2	H13	Y	-	-	113	143	L14	Y	-	-
49	65	H15	Y	-	-	114	144	L15	Y	-	-
50	67	H17	Y	-	-	115	151	L16	Y	-	-
51	69	H19	Y	-	-	116	152	L17	Y	-	-
52	70	H20	Y	-	-	117	153	L18	Y	-	-
53	71	H21	Y	-	-	118	154	L19	Y	-	-
54	74	H24	Y	-	-	119	157-1	L22	Y	-	-
55	76-2	I3	Y	-	-	120	157-2	L23	Y	-	-
56	77	I4	Y	-	-	121	158	L24	Y	-	-
57	78	I5	Y	-	-	122	159-1	M1	Y	-	-
58	79	I6	Y	-	-	123	159-2	M2	Y	-	-
59	80	I7	Y	-	-	124	160	M3	Y	-	-
60	83	I10	Y	-	-	125	161	M4	Y	-	-
61	84	I11	Y	-	-	126	164	M6	Y	-	-
62	85	I12	Y	-	-	127	166	M8	Y	-	-
63	87	I14	Y	-	-	128	167	M9	Y	-	-
64	88	I15	Y	-	-	129	169	M11	Y	-	-
65	89	I16	Y	-	-
Database			Number of seuences		Date of fasta file		dye method
NCBI_Triticum			43215		2013-09-07		blue
Database			Number of seuences		Date of fasta file		dye method
NCBI_Viridiplantae			973373		2013-09-13		blue
Database			Number of seuences		Date of fasta file		dye method
uniprot			540732		2013-09-03		blue
