# Supplementary material for: Proteomic analysis of middle and late stages of bread wheat (Triticum aestivum L.) grain development
Source: Front Plant Sci. 2015 Sep 15;6:735. doi: 10.3389/fpls.2015.00735 (PMC4569854; doi:10.3389/fpls.2015.00735)
Supplement: Additional file 1: Data sheets 1–10 — Result of MALDI-TOF/TOF-MS in Yunong 201 and Yunong 3114. [file DataSheet10.XLSX]

## Sheet: Sheet1
																									R14026-5
																									No.	sample	target number	success or not(NCBI_Triticum)
																									1	A/1	I8	Y
																									Database			Number of seuences		Date of fasta file		dye method
																									NCBI_Triticum			43215		2013-09-07		BLUE
Analysis Information
	Report Type			Protein-Peptide Summary by Spot						Analysis Type				Combined (MS+MS/MS)
	Sample Set Name			Sample set_20141009						Database				triticum
	Analysis Name			R14026-5-T						Creation Date				10/13/2014 08:37:40
	Reported By			10/14/2014 08:55:56 - admin						Last Modified				10/13/2014 09:06:59
		MS Acq. : Proc. Methods				(Unspecified) : (Unspecified)
		Interpretation Method				(Unspecified)
Gel Idx/Pos			208/I8						Instr./Gel Origin			BA2151/Sample Project 20141009					Process Status		Analysis Succeeded
Plate [#] Name			[1] Sample Project 20141009						Instrument Sample Name								Spectra		11
Rank		Protein Name						Accession No.		Protein MW		Protein	Pep.	Protein	Protein	Intensity	Total Ion		Total Ion	Confirmed
												PI	Count	Score	Score	Matched	Score		C. I. %
															C. I. %
	1	alpha amylase inhibitor						gi|225042		19848.9	6.77		14	464	100	25.003	352	100
		Protein Group
		RecName: Full=Endogenous alpha-amylase/subtilisin						gi|123975		19848.9		6.7699
		inhibitor; AltName: Full=WASI										999809
												2651
		Peptide Information
		Calc. Mass		Obsrv. Mass	± da	± ppm	Start	End	Sequence				Ion	C. I. %	Modification					Rank	Result Type
							Seq.	Seq.					Score
		878.521		878.488	-0.0327	-37	107	114	HVITGPVR												Mascot
		1006.53		1006.53	-0.0054	-5	122	129	ENAFRIEK												Mascot
		1182.54		1182.5	-0.0424	-36	130	139	YSGAEVHEYK												Mascot
		1193.66		1193.57	-0.0925	-77	75	84	LSTDVRISFR												Mascot
		1334.64		1334.59	-0.0453	-34	27	40	AHGGGLTMAPGHGR						Oxidation (M)[8]						Mascot
		1334.64		1334.59	-0.0453	-34	27	40	AHGGGLTMAPGHGR				17	0	Oxidation (M)[8]						Mascot
		1366.67		1366.63	-0.0469	-34	15	26	ADANYYVLPANR												Mascot
		1366.67		1366.63	-0.0469	-34	15	26	ADANYYVLPANR				100	100							Mascot
		1506.7		1506.65	-0.0533	-35	42	54	CPLFVSQEADGQR						Carbamidomethyl (C)[1]						Mascot
		1506.7		1506.65	-0.0533	-35	42	54	CPLFVSQEADGQR				117	100	Carbamidomethyl (C)[1]						Mascot
		1552.76		1552.68	-0.0828	-53	127	139	IEKYSGAEVHEYK												Mascot
		1561.72		1561.67	-0.0532	-34	1	14	DPPPVHDTDGNELR												Mascot
		1561.72		1561.67	-0.0532	-34	1	14	DPPPVHDTDGNELR				82	100							Mascot
Project 1\Sample set_20141009\R14026-5-T																				1	of			11
		1574.84		1574.78	-0.0573	-36	107	121	HVITGPVRDPSPSGR												Mascot
		1662.8		1662.75	-0.0539	-32	41	54	RCPLFVSQEADGQR						Carbamidomethyl (C)[2]						Mascot
		1728.75		1728.72	-0.0311	-18	140	154	LMACGDSCQDLGVFR						Carbamidomethyl (C)[4,8]						Mascot
		1744.75		1744.69	-0.0584	-33	140	154	LMACGDSCQDLGVFR						Carbamidomethyl (C)[4,8], Oxidation (M)[2]						Mascot
		1744.75		1744.69	-0.0584	-33	140	154	LMACGDSCQDLGVFR				37	98.64	Carbamidomethyl (C)[4,8], Oxidation (M)[2]						Mascot
		1978.02		1977.95	-0.0732	-37	158	175	GGAWFLGATEPYHVVVF												Mascot
									K
		2439.12		2439.03	-0.0937	-38	85	105	AYTTCVQSTEWHIDSELV						Carbamidomethyl (C)[5]						Mascot
									SGR
	2	triticin [Triticum aestivum]						gi|171027826		65294.9	6.43		10	180	100	5.698	152	100
		Peptide Information
		Calc. Mass		Obsrv. Mass	± da	± ppm	Start	End	Sequence				Ion	C. I. %	Modification					Rank	Result Type
							Seq.	Seq.					Score
		848.426		848.397	-0.0293	-35	403	409	ADIYNPR												Mascot
		884.463		884.429	-0.0331	-37	561	567	FSQSIFR												Mascot
		1115.57		1115.53	-0.041	-37	393	402	LSVNIDDPSR												Mascot
		1118.57		1118.5	-0.0689	-62	551	560	EEELGVFAPK												Mascot
		1263.72		1263.6	-0.1209	-96	259	268	FLKPVFTQQR												Mascot
		1728.78		1728.72	-0.0568	-33	322	336	HTQGEQPQMGWSQAK						Oxidation (M)[9]						Mascot
		2010.01		2009.94	-0.0723	-36	503	520	YIEFKTNANSMVSHIAGK												Mascot
		2043.12		2043.05	-0.072	-35	521	540	NSILGALPVDVIANAYGIS												Mascot
									R
		2043.12		2043.05	-0.072	-35	521	540	NSILGALPVDVIANAYGIS				152	100							Mascot
									R
		2049.08		2049.01	-0.07	-34	416	433	LNSQTFPILNIVQMSATR						Oxidation (M)[14]						Mascot
		2062.9		2063.02	0.1199	58	61	77	SQAGLTEYFDEENEQFR												Mascot
	3	Gamma-hordein-3 [Triticum urartu]						gi|474360275		13226.2	8.62		2	113	100	2.989	104	100
		Peptide Information
		Calc. Mass		Obsrv. Mass	± da	± ppm	Start	End	Sequence				Ion	C. I. %	Modification					Rank	Result Type
							Seq.	Seq.					Score
		1551.74		1551.68	-0.0631	-41	27	39	CQAVCSVSQIIMR						Carbamidomethyl (C)[1,5]						Mascot
		1816.84		1816.78	-0.0629	-35	12	26	QQCCQPLAQISEQAR						Carbamidomethyl (C)[3,4]						Mascot
		1816.84		1816.78	-0.0629	-35	12	26	QQCCQPLAQISEQAR				104	100	Carbamidomethyl (C)[3,4]						Mascot
	4	putative avenin-like a precursor [Triticum aestivum]						gi|89143120		19213	8.42		2	111	100	3.157	104	100
		Protein Group
		RecName: Full=Avenin-like a1; AltName:						gi|122244839		19213		8.42
		Full=LMW-gliadin 2482; Short=LMGli2482;										762
		Short=TaAvlike-a1; Flags: Precursor										9395
		RecName: Full=Avenin-like a6; AltName:						gi|338817620		20582.6		8.21
Project 1\Sample set_20141009\R14026-5-T																				2	of			11
		Full=LMW-gliadin 1058; Short=LMGli1058; Flags:										381
		Precursor										4697
		Peptide Information
		Calc. Mass		Obsrv. Mass	± da	± ppm	Start	End	Sequence				Ion	C. I. %	Modification					Rank	Result Type
							Seq.	Seq.					Score
		1535.75		1535.67	-0.0772	-50	92	104	CQAVCSVAQIIMR						Carbamidomethyl (C)[1,5]						Mascot
		1551.74		1551.68	-0.0631	-41	92	104	CQAVCSVAQIIMR						Carbamidomethyl (C)[1,5], Oxidation (M)[12]						Mascot
		1816.84		1816.78	-0.0629	-35	77	91	QQCCQPLAQISEQAR						Carbamidomethyl (C)[3,4]						Mascot
		1816.84		1816.78	-0.0629	-35	77	91	QQCCQPLAQISEQAR				104	100	Carbamidomethyl (C)[3,4]						Mascot
	5	RecName: Full=Avenin-like a5; AltName:						gi|338817619		19709.2	8.22		2	111	100	2.709	104	100
		Full=LMW-gliadin 1111; Short=LMGli1111; Flags:
		Precursor
		Peptide Information
		Calc. Mass		Obsrv. Mass	± da	± ppm	Start	End	Sequence				Ion	C. I. %	Modification					Rank	Result Type
							Seq.	Seq.					Score
		1516.72		1516.66	-0.0537	-35	86	98	CHAVCGVAQVIMR						Carbamidomethyl (C)[1,5], Oxidation (M)[12]						Mascot
		1816.84		1816.78	-0.0629	-35	71	85	QQCCQPLAQISEQAR						Carbamidomethyl (C)[3,4]						Mascot
		1816.84		1816.78	-0.0629	-35	71	85	QQCCQPLAQISEQAR				104	100	Carbamidomethyl (C)[3,4]						Mascot
	6	RecName: Full=Avenin-like a3; Flags: Precursor						gi|338817617		20036.3	8.42		2	111	100	2.989	104	100
		Protein Group
		RecName: Full=Avenin-like a2; Flags: Precursor						gi|338817616		20486.5		8.42
												762
												9395
		RecName: Full=Avenin-like a7; AltName:						gi|338817621		20112.3		8.42
		Full=LMW-gliadin 1199; Short=LMGli1199; Flags:										762
		Precursor										9395
		Peptide Information
		Calc. Mass		Obsrv. Mass	± da	± ppm	Start	End	Sequence				Ion	C. I. %	Modification					Rank	Result Type
							Seq.	Seq.					Score
		1551.74		1551.68	-0.0631	-41	88	100	CQAVCSVSQIIMR						Carbamidomethyl (C)[1,5]						Mascot
		1816.84		1816.78	-0.0629	-35	73	87	QQCCQPLAQISEQAR						Carbamidomethyl (C)[3,4]						Mascot
		1816.84		1816.78	-0.0629	-35	73	87	QQCCQPLAQISEQAR				104	100	Carbamidomethyl (C)[3,4]						Mascot
	7	triticin [Triticum aestivum]						gi|171027813		65240.8	6.37		9	109	100	3.821	86	100
		Protein Group
		triticin [Triticum aestivum]						gi|171027837		65240.8		6.3699
												998855
												5908
		Peptide Information
							Start	End					Ion
Project 1\Sample set_20141009\R14026-5-T		Calc. Mass		Obsrv. Mass	± da	± ppm			Sequence					C. I. %	Modification					Rank	3	Result Type	of	11
							Seq.	Seq.					Score
		848.426		848.397	-0.0293	-35	403	409	ADIYNPR												Mascot
		1115.57		1115.53	-0.041	-37	393	402	LSVNIDDPSR												Mascot
		1118.57		1118.5	-0.0689	-62	551	560	EEELGVFAPK												Mascot
		1263.72		1263.6	-0.1209	-96	259	268	FLKPVFTQQR												Mascot
		1728.78		1728.72	-0.0568	-33	322	336	HTQGEQPQMGWSQAK						Oxidation (M)[9]						Mascot
		2010.01		2009.94	-0.0723	-36	503	520	YIEFKTNANSMVSHIAGK												Mascot
		2016.11		2016.04	-0.0715	-35	521	540	SSILGALPVDVIANAYGIS												Mascot
									R
		2016.11		2016.04	-0.0715	-35	521	540	SSILGALPVDVIANAYGIS				86	100							Mascot
									R
		2049.08		2049.01	-0.07	-34	416	433	LNSQTFPILNIVQMSATR						Oxidation (M)[14]						Mascot
		2062.9		2063.02	0.1199	58	61	77	SQAGLTEYFDEENEQFR												Mascot
	8	RecName: Full=Avenin-like a4; Flags: Precursor						gi|338817618		19701.2	8.22		1	104	100	2.517	104	100
		Protein Group
		Gamma-hordein-3 [Triticum urartu]						gi|474360276		19658.2		8.22
												2670
												2881
		gliadin/avenin-like seed protein [Triticum aestivum]						gi|281335542		19701.2		8.22
												2670
												2881
		Peptide Information
		Calc. Mass		Obsrv. Mass	± da	± ppm	Start	End	Sequence				Ion	C. I. %	Modification					Rank	Result Type
							Seq.	Seq.					Score
		1816.84		1816.78	-0.0629	-35	71	85	QQCCQPLAQISEQAR						Carbamidomethyl (C)[3,4]						Mascot
		1816.84		1816.78	-0.0629	-35	71	85	QQCCQPLAQISEQAR				104	100	Carbamidomethyl (C)[3,4]						Mascot
	9	12S seed storage globulin 1 [Triticum urartu]						gi|474246751		64229.5	6.62		7	101	100	3.043	86	100
		Peptide Information
		Calc. Mass		Obsrv. Mass	± da	± ppm	Start	End	Sequence				Ion	C. I. %	Modification					Rank	Result Type
							Seq.	Seq.					Score
		848.426		848.397	-0.0293	-35	393	399	ADIYNPR												Mascot
		1115.57		1115.53	-0.041	-37	383	392	LSVNIDDPSR												Mascot
		1118.57		1118.5	-0.0689	-62	541	550	EEELGVFAPK												Mascot
		1263.72		1263.6	-0.1209	-96	259	268	FLKPVFTQQR												Mascot
		2010.01		2009.94	-0.0723	-36	493	510	YIEFKTNANSMVSHIAGK												Mascot
		2016.11		2016.04	-0.0715	-35	511	530	SSILGALPVDVIANAYGIS												Mascot
									R
		2016.11		2016.04	-0.0715	-35	511	530	SSILGALPVDVIANAYGIS				86	100							Mascot
									R
		2063.1		2063.02	-0.0767	-37	406	423	LNTQTFPILNIVQMSATR						Oxidation (M)[14]						Mascot
Project 1\Sample set_20141009\R14026-5-T				2063.02																4	Mascot	of		11
	10	Endogenous alpha-amylase/subtilisin inhibitor [Triticum						gi|473804318		8427.2	9.34		2	48	36.08	2.807	37	98.64
		urartu]
		Peptide Information
		Calc. Mass		Obsrv. Mass	± da	± ppm	Start	End	Sequence				Ion	C. I. %	Modification					Rank	Result Type
							Seq.	Seq.					Score
		1561.81		1561.67	-0.1411	-90	21	33	KPTFRGAEVHEYK												Mascot
		1561.81		1561.67	-0.1411	-90	21	33	KPTFRGAEVHEYK												Mascot
		1728.75		1728.72	-0.0311	-18	34	48	LMACGDSCQDLGVFR						Carbamidomethyl (C)[4,8]						Mascot
		1744.75		1744.69	-0.0584	-33	34	48	LMACGDSCQDLGVFR						Carbamidomethyl (C)[4,8], Oxidation (M)[2]						Mascot
		1744.75		1744.69	-0.0584	-33	34	48	LMACGDSCQDLGVFR				37	98.64	Carbamidomethyl (C)[4,8], Oxidation (M)[2]						Mascot
Project 1\Sample set_20141009\R14026-5-T																				5	of			11
Gel Idx/Pos			209/I9						Instr./Gel Origin			BA2151/Sample Project 20141009					Process Status		Analysis Succeeded
Plate [#] Name			[1] Sample Project 20141009						Instrument Sample Name								Spectra		11
Rank		Protein Name						Accession No.		Protein MW		Protein	Pep.	Protein	Protein	Intensity	Total Ion		Total Ion	Confirmed
												PI	Count	Score	Score	Matched	Score		C. I. %
															C. I. %
	1	Beta-amylase [Triticum urartu]						gi|474451266		58995	5.34		18	1030	100	68.973	927	100
		Peptide Information
		Calc. Mass		Obsrv. Mass	± da	± ppm	Start	End	Sequence				Ion	C. I. %	Modification					Rank	Result Type
							Seq.	Seq.					Score
		947.506		947.468	-0.0374	-39	322	329	DGYRPIAR												Mascot
		1016.56		1016.52	-0.039	-38	412	419	LFGFTYLR												Mascot
		1016.56		1016.52	-0.039	-38	412	419	LFGFTYLR				62	99.996							Mascot
		1189.62		1189.57	-0.0497	-42	295	303	ISGIHWWYK												Mascot
		1299.58		1299.54	-0.0438	-34	336	346	ASLNFTCAEMR						Carbamidomethyl (C)[7]						Mascot
		1315.58		1315.52	-0.0521	-40	336	346	ASLNFTCAEMR						Carbamidomethyl (C)[7], Oxidation (M)[10]						Mascot
		1326.67		1326.62	-0.0488	-37	385	395	YDPTAYNTILR												Mascot
		1382.78		1382.73	-0.0538	-39	73	84	QLFQLVHEAGLK												Mascot
		1474.68		1474.63	-0.0526	-36	372	384	EGLNMACENALPR						Carbamidomethyl (C)[7]						Mascot
		1490.67		1490.62	-0.0538	-36	372	384	EGLNMACENALPR						Carbamidomethyl (C)[7], Oxidation (M)[5]						Mascot
		1646.78		1646.72	-0.0621	-38	246	259	FFVDNGTYLTEQGR												Mascot
		1646.78		1646.72	-0.0621	-38	246	259	FFVDNGTYLTEQGR				97	100							Mascot
		1668.8		1668.73	-0.0628	-38	218	232	AAAAMVGHPEWEFPR												Mascot
		1668.8		1668.73	-0.0628	-38	218	232	AAAAMVGHPEWEFPR				77	100							Mascot
		1684.79		1684.72	-0.0662	-39	218	232	AAAAMVGHPEWEFPR						Oxidation (M)[5]						Mascot
		1684.79		1684.72	-0.0662	-39	218	232	AAAAMVGHPEWEFPR				46	99.859	Oxidation (M)[5]						Mascot
		1685.73		1685.71	-0.0196	-12	148	161	SAVQMYTDYMASFR						Oxidation (M)[5]						Mascot
		1701.72		1701.7	-0.0213	-13	148	161	SAVQMYTDYMASFR						Oxidation (M)[5,10]						Mascot
		1992.9		1992.83	-0.0791	-40	112	129	NVGASDPDIFYTDQHGT												Mascot
									R
		1992.9		1992.83	-0.0791	-40	112	129	NVGASDPDIFYTDQHGT				143	100							Mascot
									R
		2013.98		2013.9	-0.0811	-40	304	321	VPSHAAEITAGYYNLHDR												Mascot
		2013.98		2013.9	-0.0811	-40	304	321	VPSHAAEITAGYYNLHDR				119	100							Mascot
		2087.06		2086.97	-0.0843	-40	130	147	NIEYLTLGVDDQPLFHGR												Mascot
		2087.06		2086.97	-0.0843	-40	130	147	NIEYLTLGVDDQPLFHGR				169	100							Mascot
		2167.05		2166.96	-0.0913	-42	440	458	MHANLPHDPCVDPVAPL						Carbamidomethyl (C)[10]						Mascot
									QR
		2167.05		2166.96	-0.0913	-42	440	458	MHANLPHDPCVDPVAPL				69	100	Carbamidomethyl (C)[10]						Mascot
									QR
Project 1\Sample set_20141009\R14026-5-T																				6	of			11
		2183.05		2182.96	-0.0911	-42	440	458	MHANLPHDPCVDPVAPL						Carbamidomethyl (C)[10], Oxidation (M)[1]						Mascot
									QR
		2269.21		2269.1	-0.1037	-46	166	187	EFLDAGVIVDIEVGLGPA												Mascot
									GELR
		2733.28		2733.15	-0.1314	-48	347	371	DSEQSSQAMSAPEELVQ												Mascot
									QVLSAGWR
		2733.28		2733.15	-0.1314	-48	347	371	DSEQSSQAMSAPEELVQ				192	100							Mascot
									QVLSAGWR
		2749.27		2749.16	-0.1098	-40	347	371	DSEQSSQAMSAPEELVQ						Oxidation (M)[9]						Mascot
									QVLSAGWR
		2782.33		2782.14	-0.1909	-69	372	395	EGLNMACENALPRYDPT						Carbamidomethyl (C)[7]						Mascot
									AYNTILR
		2794.39		2794.26	-0.135	-48	87	111	AIMSFHQCGGNVGDVVN						Carbamidomethyl (C)[8]						Mascot
									IPIPQWVR
		2810.39		2810.25	-0.1399	-50	87	111	AIMSFHQCGGNVGDVVN						Carbamidomethyl (C)[8], Oxidation (M)[3]						Mascot
									IPIPQWVR
	2	beta amylase [Triticum aestivum]						gi|32400764		31099.9	8.6		10	537	100	35.158	484	100
		Peptide Information
		Calc. Mass		Obsrv. Mass	± da	± ppm	Start	End	Sequence				Ion	C. I. %	Modification					Rank	Result Type
							Seq.	Seq.					Score
		947.506		947.468	-0.0374	-39	137	144	DGYRPIAR												Mascot
		1189.62		1189.57	-0.0497	-42	110	118	ISGIHWWYK												Mascot
		1299.58		1299.54	-0.0438	-34	151	161	ASLNFTCAEMR						Carbamidomethyl (C)[7]						Mascot
		1315.58		1315.52	-0.0521	-40	151	161	ASLNFTCAEMR						Carbamidomethyl (C)[7], Oxidation (M)[10]						Mascot
		1326.67		1326.62	-0.0488	-37	200	210	YDPTAYNTILR												Mascot
		1474.68		1474.63	-0.0526	-36	187	199	EGLNMACENALPR						Carbamidomethyl (C)[7]						Mascot
		1490.67		1490.62	-0.0538	-36	187	199	EGLNMACENALPR						Carbamidomethyl (C)[7], Oxidation (M)[5]						Mascot
		1646.78		1646.72	-0.0621	-38	61	74	FFVDNGTYLTEQGR												Mascot
		1646.78		1646.72	-0.0621	-38	61	74	FFVDNGTYLTEQGR				97	100							Mascot
		1668.8		1668.73	-0.0628	-38	33	47	AAAAMVGHPEWEFPR												Mascot
		1668.8		1668.73	-0.0628	-38	33	47	AAAAMVGHPEWEFPR				77	100							Mascot
		1684.79		1684.72	-0.0662	-39	33	47	AAAAMVGHPEWEFPR						Oxidation (M)[5]						Mascot
		1684.79		1684.72	-0.0662	-39	33	47	AAAAMVGHPEWEFPR				46	99.859	Oxidation (M)[5]						Mascot
		2013.98		2013.9	-0.0811	-40	119	136	VPSHAAEITAGYYNLHDR												Mascot
		2013.98		2013.9	-0.0811	-40	119	136	VPSHAAEITAGYYNLHDR				119	100							Mascot
		2733.28		2733.15	-0.1314	-48	162	186	DSEQSSQAMSAPEELVQ												Mascot
									QVLSAGWR
		2733.28		2733.15	-0.1314	-48	162	186	DSEQSSQAMSAPEELVQ				192	100							Mascot
									QVLSAGWR
		2749.27		2749.16	-0.1098	-40	162	186	DSEQSSQAMSAPEELVQ						Oxidation (M)[9]						Mascot
									QVLSAGWR
		2782.33		2782.14	-0.1909	-69	187	210	EGLNMACENALPRYDPT						Carbamidomethyl (C)[7]						Mascot
									AYNTILR
	3	beta-amylase [Triticum aestivum]						gi|1771782		56860.2	5.24		7	249	100	24.086	231	100
Project 1\Sample set_20141009\R14026-5-T																				7	of			11
		Protein Group
		RecName: Full=Beta-amylase; AltName:						gi|3334120		56860.2		5.2399
		Full=1,4-alpha-D-glucan maltohydrolase										997711
												1816
		Peptide Information
		Calc. Mass		Obsrv. Mass	± da	± ppm	Start	End	Sequence				Ion	C. I. %	Modification					Rank	Result Type
							Seq.	Seq.					Score
		1016.56		1016.52	-0.039	-38	411	418	LFGFTYLR												Mascot
		1016.56		1016.52	-0.039	-38	411	418	LFGFTYLR				62	99.996							Mascot
		1285.62		1285.55	-0.0699	-54	61	71	GPKAYDWSAYK												Mascot
		1685.73		1685.71	-0.0196	-12	147	160	TAVQMYADYMASFR						Oxidation (M)[5,10]						Mascot
		1769.92		1769.84	-0.0736	-42	355	370	SAPEELVQQVLSAGWR												Mascot
		2087.06		2086.97	-0.0843	-40	129	146	NIEYLTLGVDDQPLFHGR												Mascot
		2087.06		2086.97	-0.0843	-40	129	146	NIEYLTLGVDDQPLFHGR				169	100							Mascot
		2108.92		2108.96	0.0388	18	329	345	MLTRHHASMNFTCAEMR						Carbamidomethyl (C)[13], Oxidation (M)[1]						Mascot
		2124.92		2124.92	0.0052	2	329	345	MLTRHHASMNFTCAEMR						Carbamidomethyl (C)[13], Oxidation (M)[1,9]						Mascot
		2782.26		2782.14	-0.1213	-44	217	242	AAAAKAGHPEWELPDDA												Mascot
									GEYNDTPEK
	4	beta amylase, partial [Triticum monococcum]						gi|56130900		23475.6	5.38		3	182	100	12.077	169	100
		Peptide Information
		Calc. Mass		Obsrv. Mass	± da	± ppm	Start	End	Sequence				Ion	C. I. %	Modification					Rank	Result Type
							Seq.	Seq.					Score
		1683.75		1683.73	-0.0206	-12	45	58	TAVQMYADYMTSFR												Mascot
		2087.06		2086.97	-0.0843	-40	27	44	NIEYLTLGVDDQPLFHGR												Mascot
		2087.06		2086.97	-0.0843	-40	27	44	NIEYLTLGVDDQPLFHGR				169	100							Mascot
		2782.26		2782.14	-0.1213	-44	115	140	AAAAKAGHPEWELPDDA												Mascot
									GEYNDTPEK
	5	Beta-amylase [Triticum urartu]						gi|474019719		63864.1	5.29		6	182	100	12.465	169	100
		Peptide Information
		Calc. Mass		Obsrv. Mass	± da	± ppm	Start	End	Sequence				Ion	C. I. %	Modification					Rank	Result Type
							Seq.	Seq.					Score
		1285.62		1285.55	-0.0699	-54	61	71	GPKAYDWSAYK												Mascot
		1449.73		1449.62	-0.1064	-73	487	497	KQWPYVMNDLR												Mascot
		1683.75		1683.73	-0.0206	-12	147	160	TAVQMYADYMTSFR												Mascot
		2087.06		2086.97	-0.0843	-40	129	146	NIEYLTLGVDDQPLFHGR												Mascot
		2087.06		2086.97	-0.0843	-40	129	146	NIEYLTLGVDDQPLFHGR				169	100							Mascot
		2108.92		2108.96	0.0388	18	329	345	MLTRHHASMNFTCAEMR						Carbamidomethyl (C)[13], Oxidation (M)[1]						Mascot
		2124.92		2124.92	0.0052	2	329	345	MLTRHHASMNFTCAEMR						Carbamidomethyl (C)[13], Oxidation (M)[1,9]						Mascot
Project 1\Sample set_20141009\R14026-5-T				2124.92																8	Mascot	of		11
		2782.26		2782.14	-0.1213	-44	217	242	AAAAKAGHPEWELPDDA												Mascot
									GEYNDTPEK
	6	beta amylase [Triticum urartu]						gi|260060415		25204.3	5.35		3	181	100	12.077	169	100
		Protein Group
		beta amylase, partial [Triticum monococcum subsp.						gi|56130898		25218.4		5.3499
		aegilopoides]										999046
												3257
		Peptide Information
		Calc. Mass		Obsrv. Mass	± da	± ppm	Start	End	Sequence				Ion	C. I. %	Modification					Rank	Result Type
							Seq.	Seq.					Score
		1683.75		1683.73	-0.0206	-12	62	75	TAVQMYADYMTSFR												Mascot
		2087.06		2086.97	-0.0843	-40	44	61	NIEYLTLGVDDQPLFHGR												Mascot
		2087.06		2086.97	-0.0843	-40	44	61	NIEYLTLGVDDQPLFHGR				169	100							Mascot
		2782.26		2782.14	-0.1213	-44	132	157	AAAAKAGHPEWELPDDA												Mascot
									GEYNDTPEK
	7	beta-amylase, partial [Triticum aestivum]						gi|451798942		15408.7	5.21		2	138	100	15.208	131	100
		Peptide Information
		Calc. Mass		Obsrv. Mass	± da	± ppm	Start	End	Sequence				Ion	C. I. %	Modification					Rank	Result Type
							Seq.	Seq.					Score
		1016.56		1016.52	-0.039	-38	29	36	LFGFTYLR												Mascot
		1016.56		1016.52	-0.039	-38	29	36	LFGFTYLR				62	99.996							Mascot
		2167.05		2166.96	-0.0913	-42	57	75	MHANLPHDPCVDPVAPL						Carbamidomethyl (C)[10]						Mascot
									QR
		2167.05		2166.96	-0.0913	-42	57	75	MHANLPHDPCVDPVAPL				69	100	Carbamidomethyl (C)[10]						Mascot
									QR
		2183.05		2182.96	-0.0911	-42	57	75	MHANLPHDPCVDPVAPL						Carbamidomethyl (C)[10], Oxidation (M)[1]						Mascot
									QR
	8	Ubiquitin carboxyl-terminal hydrolase 21 [Triticum						gi|473982821		76552.1	4.98		14	48	33.068	13.984
		urartu]
		Peptide Information
		Calc. Mass		Obsrv. Mass	± da	± ppm	Start	End	Sequence				Ion	C. I. %	Modification					Rank	Result Type
							Seq.	Seq.					Score
		1251.63		1251.58	-0.0522	-42	198	207	FRQPQSVMMK												Mascot
		1299.65		1299.54	-0.1085	-83	571	581	TISVDDFEVFK												Mascot
		1455.75		1455.66	-0.0879	-60	570	581	RTISVDDFEVFK												Mascot
		1637.84		1637.69	-0.1435	-88	259	273	SKGKPSSFDEESIVK												Mascot
		1674.76		1674.71	-0.0561	-33	1	17	MADDDAAASLSQPSPAK												Mascot
		1683.75		1683.73	-0.0231	-14	493	507	SPGDKFEIGETSECK						Carbamidomethyl (C)[14]						Mascot
		1690.76		1690.71	-0.0463	-27	1	17	MADDDAAASLSQPSPAK						Oxidation (M)[1]						Mascot
Project 1\Sample set_20141009\R14026-5-T																				9	of			11
		1711.79		1711.72	-0.0654	-38	582	595	FEEFDDKDTPLMPK												Mascot
		1797.86		1797.88	0.0126	7	456	470	QGMFPWFSSLLEEAR												Mascot
		1974.94		1974.81	-0.1232	-62	637	653	GLLDCMISQQNVAQEPR						Carbamidomethyl (C)[5], Oxidation (M)[6]						Mascot
		2087.04		2086.97	-0.066	-32	636	653	KGLLDCMISQQNVAQEP						Carbamidomethyl (C)[6]						Mascot
									R
		2087.04		2086.97	-0.066	-32	636	653	KGLLDCMISQQNVAQEP						Carbamidomethyl (C)[6]						Mascot
									R
		2115.04		2114.98	-0.0594	-28	637	654	GLLDCMISQQNVAQEPR						Carbamidomethyl (C)[5]						Mascot
									R
		2269.09		2269.1	0.0135	6	498	517	FEIGETSECKTSLLAEEPT						Carbamidomethyl (C)[9]						Mascot
									K
		2762.29		2762.17	-0.1211	-44	471	497	SGASPVSVLDNIDADCLT						Carbamidomethyl (C)[16]						Mascot
									SSNRSPGDK
		2779.27		2779.22	-0.0503	-18	222	244	NQFEELSSDFRPGQQED												Mascot
									AHEFLR
	9	hypothetical protein TRIUR3_18992 [Triticum urartu]						gi|473996336		38414.2	8.83		10	44	0	12.214
		Peptide Information
		Calc. Mass		Obsrv. Mass	± da	± ppm	Start	End	Sequence				Ion	C. I. %	Modification					Rank	Result Type
							Seq.	Seq.					Score
		947.443		947.468	0.0255	27	322	329	SQEQQEAK												Mascot
		1016.42		1016.52	0.096	94	313	321	QHMSGDADR												Mascot
		1016.42		1016.52	0.096	94	313	321	QHMSGDADR												Mascot
		1629.74		1629.7	-0.0416	-26	89	101	DMKWFISDVAMDR						Oxidation (M)[2]						Mascot
		1639.87		1639.8	-0.0697	-43	185	199	NVTGNIAWRLPEGGR												Mascot
		1643.81		1643.74	-0.0715	-43	1	13	MQRPIHCSTLQTR						Carbamidomethyl (C)[7], Oxidation (M)[1]						Mascot
		1683.8		1683.73	-0.0682	-41	261	273	WRDVPMVFDMVTR						Oxidation (M)[6,10]						Mascot
		2005.02		2004.83	-0.1904	-95	194	211	LPEGGRVSMSDNDIFVLR												Mascot
		2149.01		2148.96	-0.0506	-24	243	260	AEDVPGVRANCVYWIDE						Carbamidomethyl (C)[11]						Mascot
									R
		2772.32		2772.09	-0.2278	-82	212	235	YDPGRRPCWDTVNDLG						Carbamidomethyl (C)[8]						Mascot
									GYSVFIGK
		2795.42		2795.26	-0.1626	-58	171	193	QIFICNGSLYQVWRNVTG						Carbamidomethyl (C)[5]						Mascot
									NIAWR
	10	proteolytic subunit of ATP-dependent protease [Triticum						gi|12336		25035.4	4.84		8	41	0	2.008
		aestivum]
		Peptide Information
		Calc. Mass		Obsrv. Mass	± da	± ppm	Start	End	Sequence				Ion	C. I. %	Modification					Rank	Result Type
							Seq.	Seq.					Score
		1253.67		1253.56	-0.1059	-84	152	161	EMITRVYAVR						Oxidation (M)[2]						Mascot
		1449.73		1449.62	-0.1064	-73	123	134	IMLHQPASAYYR												Mascot
		1680.81		1680.73	-0.0721	-43	162	175	TGKPFWVVSEDMER												Mascot
		1696.8		1696.76	-0.0391	-23	162	175	TGKPFWVVSEDMER						Oxidation (M)[12]						Mascot
		1725.83		1725.76	-0.0642	-37	186	200	AYELVDIVGDEMIDK						Oxidation (M)[12]						Mascot
Project 1\Sample set_20141009\R14026-5-T				1725.76																10	Mascot	of		11
		2036.06		2035.89	-0.1644	-81	95	114	CLGIAASMASFILLGGEPT						Carbamidomethyl (C)[1]						Mascot
									K
		2189		2188.95	-0.0454	-21	15	31	DEEATWVDLYNVMYRER												Mascot
		2204.99		2204.91	-0.0767	-35	15	31	DEEATWVDLYNVMYRER						Oxidation (M)[13]						Mascot
		2269.14		2269.1	-0.0398	-18	157	175	VYAVRTGKPFWVVSEDM												Mascot
									ER
		2790.27		2790.16	-0.1118	-40	162	185	TGKPFWVVSEDMERDVF						Oxidation (M)[12]						Mascot
									MSADEAK
Project 1\Sample set_20141009\R14026-5-T																				11	of			11
