# Supplementary material for: Proteomic analysis of middle and late stages of bread wheat (Triticum aestivum L.) grain development
Source: Front Plant Sci. 2015 Sep 15;6:735. doi: 10.3389/fpls.2015.00735 (PMC4569854; doi:10.3389/fpls.2015.00735)
Supplement: Supplementary file 12 [file DataSheet11.XLSX]

## Sheet: Sheet1
Bradford assay
				Results	OD595
Number	ddH2O/μl	BSA(1mg/ml)/μl	G-250/ml	OD595 (Average A, B, D sets)	A set	B set	C set	average
1	100	0	5	0	0	0	0	0
2	90	10	5	0.098	0.106	0.099	0.089	0.098
3	80	20	5	0.182	0.179	0.187	0.18	0.182
4	60	40	5	0.349	0.351	0.343	0.354	0.349333
5	40	60	5	0.512	0.505	0.521	0.509	0.511667
6	20	80	5	0.681	0.682	0.677	0.684	0.681
7	0	100	5	0.852	0.848	0.858	0.85	0.852
7 different concentrations of BSA (0-100μg)
standard curve
