# Supplementary material for: Proteomic analysis of middle and late stages of bread wheat (Triticum aestivum L.) grain development
Source: Front Plant Sci. 2015 Sep 15;6:735. doi: 10.3389/fpls.2015.00735 (PMC4569854; doi:10.3389/fpls.2015.00735)
Supplement: Additional file 2: Data sheets 11,12 — Standard curves with SEVEN different concentrations of BSA (0–100 μg) resuspended in lysis buffer and water. [file DataSheet12.XLSX]

## Sheet: Sheet1
Bradford assay
					Results	OD595
	Number	Lysis buffer/μl	BSA(1mg/ml)/μl	G-250/ml	OD595 (Average A, B, D sets)	A set	B set	C set	average
	1	100	0	5	0	0	0	0	0
	2	90	10	5	0.102	0.106	0.101	0.099	0.102
	3	80	20	5	0.187	0.188	0.184	0.189	0.187
	4	60	40	5	0.357	0.354	0.362	0.355	0.357
	5	40	60	5	0.527	0.532	0.521	0.528	0.527
	6	20	80	5	0.694	0.701	0.69	0.691	0.694
	7	0	100	5	0.869667	0.863	0.874	0.872	0.869667
	7 different concentrations of BSA (0-100μg)
	standard curve
